# Supplementary material for: Lignin-Based Nanocarrier for Simultaneous Delivery of 131I and SN-38 in the Combined Treatment of Solid Tumors by a Nanobrachytherapy Approach
Source: Pharmaceuticals (Basel). 2025 Jan 27;18(2):177. doi: 10.3390/ph18020177 (PMC11859004; doi:10.3390/ph18020177)
Supplement: Supplementary file 1 [file pharmaceuticals-18-00177-s001.zip]

Archive with 1 entries (1 files):
- pharmaceuticals-3416242-supplementary.pdf
